# Supplementary material for: Treatment outcomes among children and adolescents with extensively drug–resistant (XDR) and pre–XDR tuberculosis: Systematic review and meta–analysis
Source: PLOS Glob Public Health. 2025 Jan 29;5(1):e0003754. doi: 10.1371/journal.pgph.0003754 (PMC11778756; doi:10.1371/journal.pgph.0003754)
Supplement: S1 Appendix — (XLSX) [file pgph.0003754.s011.xlsx]

## Sheet: Table 1
	Among Total sample*																											Among XDR cases only
Study Category	#	Study	Location	National TB prevalence1 (per 105)	Study period	(a) Study design (b) Study setting	Study setting	Population	Type of Drug resistance	Median age (years, range)	Mean age (years)	Gender (%)	Sample size	MDR only cases (No.)	Number of cases (XDR/pre-/partial-XDR)	XDR cases	Pre-XDR cases (No.)	Partial XDR cases (No.)	No. XDR cases	(a) HIV prevalence (%) (b) Other co-morbid conditions (%)	Co-morbid conditions (%)	Previously treated (Y/N, %)	Previous contact with an MDR or XDR TB case (Y/N, %)	(a) Method of diagnoses¶ (b) Clinical/Radiologic presentation	Culture confirmed TB*	DST confirmation on case's sample*	Clinical/Radiologic presentation	(a) Method of diagnosis (b) Clinical/Radiologic presentation	(a) HIV prevalence (%) (b) Other co-morbid conditions (%)	Initials of Data Extractors	Date of Data Extraction (DD/MM/YY)
		Population-based
Population-based	1	Hicks et al (2014)	South Africa	696	2009-2010	(a) R Cohort (b) Facility	Facility	Children only (inlcuding adolescents)	MDR, XDR, pre-XDR	8 (4-12)	8	M (42.9%) F (57.1%)	84	78	16 (6 XDR, 10 pre-XDR)	6	10	0	16	(a) NS (b) NS	NS	NS	NS	(a) Culture test (using 2 sputum samples), CXR, DST (b) NS	1	1	NS	(a) Culture test (using 2 sputum samples), CXR, DST (b) NS	(a) NS (b) NS	PM, AP	12th May, 2023
	2	Kuksa et al (2014)	Latvia	57	2000-2010	(a) R Cohort (b) National (Population-based, surveillance-based)	National (Population-based, surveillance-based)	Children (inlcuding adolescents) and adults	MDR, XDR	42 (0-55+) XDR: 39 (0-55+) XDR pediatric: NS (<18)	9	M (76%) F (24%) XDR: M (65%), F (35%)	30	23	7 (XDR)	7	0	0	7	(a) NS (b) NS	NS	Y (20%)	NS	(a) Culture test, DST (b) NS	1	1	NS	(a) Culture test, DST (b) NS	(a) NS (b) NS	PM, AP	12th May, 2023
	3	Mignone et al (2014)	Ukraine/Peru	114/158	2006-2010	(a) R Cohort (b) Facility	Facility	Children only (inlcuding adolescents)	MDR, XDR	5.2 (0.5-17.9) XDR: 16 (15.8-16.3)	XDR cases only: 16	M (50%) F (50%) XDR: F (100%)	22	5	2 (XDR)	2	0	0	2	(a) 0% (b) None	None	N	Y (50%)	(a) Smear and Culture test, CXR, DST (b) Fever, vomiting, chest pain	1	1	Fever, vomiting, chest pain	(a) Smear and Culture test, CXR, DST (b) Fever, vomiting, chest pain	(a) 0% (b) None	PM, AP	12th May, 2023
	4	Seddon et al (2014)	South Africa	696	2009-2010	(a) P Cohort (b) Sub-national (Community-based)	Sub-national (Community-based)	Children only (inlcuding adolescents)	MDR and XDR	3 (1-12)	3	M (46.3%) F (53.7%)	149	143	6 (XDR)	6	0	0	6	(a) NS (b) NS	NS	NS	Y (50%)	(a) Culture test, CXR, DST (b) Perihilar infiltrates, Hilar lymphadenopathy, Lobar/segmental collapse or opacification, Pleural effusion, Cavities	0.5	0.5	Perihilar infiltrates, Hilar lymphadenopathy, Lobar/segmental collapse or opacification, Pleural effusion, Cavities	(a) Culture test, CXR, DST (b) Perihilar infiltrates, Hilar lymphadenopathy, Lobar/segmental collapse or opacification, Pleural effusion, Cavities	(a) NS (b) NS	PM, AP	12th May, 2023
	5	Isaakidis et al (2013)	India	195	2007-2013	(a) R Cohort (b) Facility	Facility	Children only (inlcuding adolescents)	MDR, XDR, pre-XDR	14.6 (10-18)	14.6	M (46%) F (54%)	10	5	5 (1 XDR, 4 pre-XDR)	1	4	0	5	(a) 100% (b) None	HIV (100%)	Y (91%)	Ns	(a) Smear and Culture test, DST (b) NS	1	1	NS	(a) Smear and Culture test, DST (b) NS	(a) 100% (b) None	PM, AP	12th May, 2023
	6	Gegia et al (2013)	United States	3.8	2009-2011	(a) R Cohort (b) Sub-national (Community-based)	Sub-national (Community-based)	Children only (inlcuding adolescents)	MDR, XDR	8 (<1-16)	7.68333	M (64.4%) F (35.6%)	45	35	3 (XDR)	3	0	0	3	(a) 0‡ (b) NS	NS	Y (52.3%)	Y (100%)	(a) Smear and Culture test, Clinical examination, DST (b) PTB: unilateral lesions on left/right upper lobe (100%). EPTB: Peripheral lymphadenopathy (74.2%)	1	1	PTB: unilateral lesions on left/right upper lobe (100%). EPTB: Peripheral lymphadenopathy (74.2%), TB meningitis (12.9%) and TB pleurisy (12.9%)	(a) Smear and Culture test, Clinical examination, DST (b) PTB: unilateral lesions on left/right upper lobe (100%). EPTB: Peripheral lymphadenopathy (74.2%)	(a) 0‡ (b) NS	PM, AP	12th May, 2023
	7	Williams et al (2013)	UK/India	15/195	2006-2010	(a) R Cohort (b) Sub-national (Community-based)	Sub-national (Community-based)	Children only (inlcuding adolescents)	MDR, pre-XDR	13 (1-15) XDR: 8.4 (2-13)	8.4 XDR cases only	M (23.5%) F (75.5%) XDR: M (67%), F (33%)	17	10	3 (pre-XDR)	0	3	0	3	(a) 0‡ (b) None	None	Y (100%)	NS	(a) Culture/Smear test, CXR, TST, DST (b) Cough, fever, weight loss, night sweats, lethargy	1	1	Cough, fever, weight loss, night sweats, lethargy	(a) Culture/Smear test, CXR, TST, DST (b) Cough, fever, weight loss, night sweats, lethargy	(a) 0‡ (b) None	PM, AP	12th May, 2023
	8	Rose et al (2012)	South Africa	696	2007-2012	(a) R Cohort (b) Facility	Facility	Children only (inlcuding adolescents)	MDR, XDR	6 (1-13)	6.25	F (100%)	2	0	2 (1 XDR, 1 pre-XDR)	1	1	0	5	(a) 100% (b) Unilateral chronic suppurative otitis media (50%), Bronchiectasis,hearing loss, perianal warts (50%)	HIV (100%) Unilateral chronic suppurative otitis media (50%), Bronchiectasis,hearing loss, perianal warts (50%)	Y (100%)	Y (80%)	(a) Culture test, CXR, DST (b) Pneumonia, bronchial compression, perihilar/paratracheal lymphadenopathy, cavitation, extensive bronchiectasis	1	1	Pneumonia, bronchial compression, perihilar/paratracheal lymphadenopathy, cavitation, extensive bronchiectasis	(a) Culture test, CXR, DST (b) Pneumonia, bronchial compression, perihilar/paratracheal lymphadenopathy, cavitation, extensive bronchiectasis	(a) 40% (b) HIV (40%), Deaf, mute, epilepsy (20%), Ex-premature, low birth weight, severe pneumonia, chronic lung disease (20%), Bronchiectasis,hearing loss, perianal warts (20%)	PM, AP	12th May, 2023
	9	Seddon et al (2012)	South Africa	696	2003-2008	(a) R Cohort (b) Facility	Facility	Children only (inlcuding adolescents)	MDR, XDR, pre-XDR	4 (<2-9)	4.2	M (41.4%) F (58.6%)	111	111	12 (5 XDR, 7 pre-XDR)	5	7	0	12	(a) NS (b) NS	NS	Y (25.2%)	NS	(a) Culture test, CXR, Ultrasound, DST (b) Hilar lymphadenopathy or airway compression, lobar/segmental collapse or opacification, cavitation	1	1	Hilar lymphadenopathy or airway compression, Lobar/segmental collapse or opacification, Large pleural effusion, Cavities, Miliary opacification, Widespread bronchopneumonic changes	(a) Culture test, CXR, Ultrasound, DST (b) Hilar lymphadenopathy or airway compression, lobar/segmental collapse or opacification, cavitation	(a) NS (b) NS	PM, AP	12th May, 2023
	10	Liu et al (2011)	China	89	1996-2009	(a) R Cohort (b) Facility	Facility	Children (inlcuding adolescents) and adults	MDR and XDR	41 (2-99) XDR: NS (2-99) XDR pediatric: NS (2-14)	7	M (70.1%) F (29.9%) XDR: M (75%), F (25%)	18	4	2 (XDR)	2	0	0	2	(a) 0 (b) NS	NS	Y (68.8%)	NS	(a) Smear and Culture test, DST (b) NS	1	1	NS	(a) Smear and Culture test, DST (b) NS	(a) 0 (b) NS	PM, AP	12th May, 2023
	11	Thomas et al (2010)	South Africa	696	2006-2007	(a) R Cohort (b) Facility	Facility	Children only (inlcuding adolescents)	XDR	7 (6-8)	7	M 2 (50%) F 2 (50%)	4	0	4 (XDR)	4	0	0	4	(a) 100% (b) Kwashiorker (50%) Diarrhea (25%)	HIV (100%) Kwashiorker (50%) Diarrhea (25%)	N	Y (25%)	(a) Culture test, CXR, DST (b) Cavitary disease and extensive infiltrates, Perihilar lymphadenopathy	1	1	Cavitary disease and extensive infiltrates, Perihilar lymphadenopathy	(a) Culture test, CXR, DST (b) Cavitary disease and extensive infiltrates, Perihilar lymphadenopathy	(a) 100% (b) HIV (100%) Kwashiorker (50%) Diarrhea (25%)	PM, AP	12th May, 2023
		Case-studies
Case study	12	Salazar-Austin et al 2015	United States	3.8	..	(a) Case study (b) Facility	Facility		XDR	2		M	1	0	1 (XDR)	1	0	0	1	(a) 0 (b) None	None	Y	N	(a) Culture test, Clinical signs, CT scan, DST (b) Fever, tachycardia, tachnpnoea, low body weight, left lower lobe infiltrate and hilar adenopathy	1	1	Fever, tachycardia, tachnpnoea, low body weight, left lower lobe infiltrate and hilar adenopathy	(a) Culture test, Clinical signs, CT scan, DST (b) Fever, tachycardia, tachnpnoea, low body weight, left lower lobe infiltrate and hilar adenopathy	(a) 0 (b) None	PM, AP	12th May, 2023
	13	Alsleben et al (2014)	South Africa	696	2011-2012	(a) Case study (b) Facility	Facility	Children only (inlcuding adolescents)	XDR	4	NA	F	1	0	1 (XDR)	1	0	0	1	(a) 0 (b) None	None	Y	Y	(a) Clinial signs, CT scan, DST (b) Fever, abdominal discomfort, worsening headache, periorbital edema,vomiting, ataxia, meningeal enhancement	1	1	Fever, abdominal discomfort, worsening headache, periorbital edema,vomiting, ataxia, meningeal enhancement	(a) Clinial signs, CT scan, DST (b) Fever, abdominal discomfort, worsening headache, periorbital edema,vomiting, ataxia, meningeal enhancement	(a) 0 (b) None	PM, AP	17th May, 2023
	14	Mohan et al (2014)	India	195	..	(a) Case study (b) Facility	Facility	Children only (inlcuding adolescents)	XDR	3	NA	F	1	0	1 (XDR)	1	0	0	1	(a) 0 (b) None	None	Y	NS	(a) Clinical signs, CT scan, DST (b) Spinal abscess, cord compression, paraparesis, kyphotic deformity in the upper back	1	1	Spinal abscess, cord compression, paraparesis, kyphotic deformity in the upper back	(a) Clinical signs, CT scan, DST (b) Spinal abscess, cord compression, paraparesis, kyphotic deformity in the upper back	(a) 0 (b) None	PM, AP	17th May, 2023
	15	Rodrigues et al (2014)	Portugal	29	..	(a) Case study (b) Facility	Facility	Children only (inlcuding adolescents)	MDR, XDR	10	NA	F	2	1	1 (XDR)	1	0	0	1	(a) 0 (b) Pneumonia	Pneumonia	N	N	(a) AFB sputum test, CXR, TST, DST (b) Vespertine fever, chest pain, nonproductive cough, anorexia, consolidation in the upper left lobe, endobronchic dissemination	1	1	Vespertine fever, chest pain, nonproductive cough, anorexia, consolidation in the upper left lobe, endobronchic dissemination and calcified mediastinic adenopathies	(a) AFB sputum test, CXR, TST, DST (b) Vespertine fever, chest pain, nonproductive cough, anorexia, consolidation in the upper left lobe, endobronchic dissemination	(a) 0 (b) Pneumonia	PM, AP	17th May, 2023
	16	Uppuluri et al (2014)	India	195	..	(a) Case study (b) Facility	Facility	Children only (inlcuding adolescents)	Partial XDR	8	NA	F	1	0	1 (pre-XDR)	0	0	1	1	(a) 100% (b) None	HIV	Y	N	(a) AFB sputum smear test, CXR, DST (b) Cough, fever, weight loss, left lower lobe consolidation	1	1	Cough, fever, weight loss, left lower lobe consolidation	(a) AFB sputum smear test, CXR, DST (b) Cough, fever, weight loss, left lower lobe consolidation	(a) 100% (b) None	PM, AP	17th May, 2023
	17	Katragkou et al (2013)	Greece	6	..	(a) Case study (b) Facility	Facility	Children only (inlcuding adolescents)	Pre-XDR	2.5	NA	F	2	0	1 (XDR)	1	0	0	1	(a) 0 (b) None	None	Y	N	(a) Clinical signs, TST, DST (b) Fever, cought, weight loss	1	1	Fever, cought, weight loss	(a) Clinical signs, TST, DST (b) Fever, cought, weight loss	(a) 0 (b) None	PM, AP	17th May, 2023
								Children only (inlcuding adolescents)		1.5	NA	M	2	0	1 (pre-XDR)	0	1	0	1	(a) 0 (b) Epilepsy	Epilepsy	N	Y	(a) Culture test (using PCR), MRI, DST (b) Fever, cough, vomit, and tonic–clonic seizures	1	1	Fever, cough, vomit, and tonic–clonic seizures.	(a) Culture test (using PCR), MRI, DST (b) Fever, cough, vomit, and tonic–clonic seizures	(a) 0 (b) Epilepsy
	18	Payen et al (2012)	Russia	109	..	(a) Case study (b) Facility	Facility	Children (inlcuding adolescents) and adults	XDR	14	NA	F	1	0	1 (XDR)	1	0	0	1	(a) 0 (b) None	None	Y	NS	(a) Culture test, DST (b) NS	1	1	NS	(a) Culture test, DST (b) NS	(a) 0 (b) None	PM, AP	17th May, 2023
	19	Dauby et al (2011)	Nigeria	330	..	(a) Case study (b) Facility	Facility	Children only (inlcuding adolescents)	XDR	14	NA	F	1	0	1 (XDR)	1	0	0	1	(a) 0 (b) None	None	Y	N	(a) Culture test, CXR, DST (b) Fever, cough, anorexia, failure to thrive, lesion, severely damaged left lung	1	1	Fever, cough, anorexia, failure to thrive, lesion, severely damaged left lung	(a) Culture test, CXR, DST (b) Fever, cough, anorexia, failure to thrive, lesion, severely damaged left lung	(a) 0 (b) None	PM, AP	17th May, 2023
	20	Kjollerstrom et al (2011)	Portugal	29	..	(a) Case study (b) Facility	Facility	Children only (inlcuding adolescents)	MDR, XDR, pre-XDR	14	NA	M	4	2	1 (pre-XDR)	0	1	0	1	(a) 0 (b) None	None	Y	Y	Culture test, CXR, DST	1	1	Hemoptysis (blood in sputum from lungs)	Culture test, CXR, DST	(a) 0 (b) None	PM, AP
								Children only (inlcuding adolescents)		12	NA	F	4	2	1 (XDR)	1	0	0	1	(a) 0 (b) Sickle cell disease	Sickle cell disease	Y	Y	(a) Culture test, CXR, clinical signs, DST (b) Bilateral involvement, cavitation, endobronchial dissemination	1	1	Bilateral involvement, cavitation, endobronchial dissemination	(a) Culture test, CXR, clinical signs, DST (b) Bilateral involvement, cavitation, endobronchial dissemination	(a) 0 (b) Sickle cell disease		17th May, 2023
	21	Shah et al (2011)	India	195	2007 (Case 1)	(a) Case study (b) Facility	Facility	Children only (inlcuding adolescents)	Partial XDR only	2.5	NA	F	3	0	3 (pre-XDR)	0	0	1	1	(a) NS (b) None	None	Y	N	(a) Culture test, CXR, X ray of the spine, TST, DST (b) Cough and fever, left foot swelling and discharge (non-foul smelling), weight loss/loss of appetite	1	1	Cough and fever lasting 1 mo, left foot swelling and discharge (non-foul smelling), weight loss/loss of appetite	(a) Culture test, CXR, X ray of the spine, TST, DST (b) Cough and fever, left foot swelling and discharge (non-foul smelling), weight loss/loss of appetite	(a) NS (b) None	PM, AP	17th May, 2023
								Children only (inlcuding adolescents)		6	NA	F		0		0	0	1	1	(a) NS (b) Malnourishment	Malnourishment	N	N	(a) Culture test, CXR, DST (b) Cough, fever, consolidation in the left upper lobe, bilateral inguinal adenopathy, hepatomegaly	1	1	Cough, fever, consolidation in the left upper lobe, bilateral inguinal adenopathy with left sided otorrhea, and hepatomegaly	(a) Culture test, CXR, DST (b) Cough, fever, consolidation in the left upper lobe, bilateral inguinal adenopathy, hepatomegaly	(a) NS (b) Malnourishment
								Children only (inlcuding adolescents)		9.5	NA	M		0		0	0	1	1	(a) NS (b) None	None	Y	Y	(a) Culture test, CXR, TST, DST, Ultrasound (b) Dry cough, fever, abdominal pain, reduced appetite, non significant cervical/inguinal/axillary lymph nodes, hepatomegaly	1	1	Dry cough, fever and abdominal pain lasting 1 mo, reduced appetite, difficult to gain weight, non significant cervical, inguinal and axillary lymph nodes, hepatomegaly	(a) Culture test, CXR, TST, DST, Ultrasound (b) Dry cough, fever, abdominal pain, reduced appetite, non significant cervical/inguinal/axillary lymph nodes, hepatomegaly	(a) NS (b) None
	22	Anger et al (2010)	United States	3.8	2000-2006	(a) Case study (b) Sub-national (Community-based)	Sub-national (Community-based)	Children (inlcuding adolescents) and adults	MDR and XDR (including pre-XDR/partial XDR)	10	NA	F	1	0	1 (XDR)	1	0	0	1	(a) 100% (b) Hepatitis B	HIV, hepatitis B	Y	NS	(a) Culture test, CXR, DST (b) NS	1	1	NS	(a) Culture test, CXR, DST (b) NS	(a) 100% (b) Hepatitis B	PM, AP	17th May, 2023
	23	Kulkarni et al 2009	India	195	..	(a) Case study (b) Facility	Facility	Children only (inlcuding adolescents)	XDR only (including pre-XDR/partial XDR)	7	NA	M	1	0	1 (XDR)	1	0	0	1	(a) 0 (b) None	None	Y	N	(a) Culture test, CXR, TST, DST with Antibiogram (b) Fever, headache, lethargy, loss of appetite, upper abdominal pain	1	1	Fever, headache, lethargy, loss of appetite, upper abdominal pain	(a) Culture test, CXR, TST, DST with Antibiogram (b) Fever, headache, lethargy, loss of appetite, upper abdominal pain	(a) 0 (b) None	PM, AP	17th May, 2023
	24	Schaaf et al. 2009	South Africa	696	..	(a) Case study (b) Facility	Facility	Children only (inlcuding adolescents)	XDR only (including pre-XDR/partial XDR)	<1	NA	F	1	0	1 (XDR)	1	0	0	1	(a) 0 (b) None	None	Y	Y	(a) Culture test, CXR, TST, DST (b) Cough, fever, weight loss and failure to thrive, tachypenia, hepatomegaly and hilar lymphadenopathy	1	1	Cough, fever, weight loss and failure to thrive, tachypenia, hepatomegaly and hilar lymphadenopathy	(a) Culture test, CXR, TST, DST (b) Cough, fever, weight loss and failure to thrive, tachypenia, hepatomegaly and hilar lymphadenopathy	(a) 0 (b) None	PM, AP	17th May, 2023
	25	Schulger et al 1996	United States/Egypt	4/26	..	(a) Case study (b) Facility	Facility	Children only (inlcuding adolescents)	Pre-XDR only	<2	NA	M	2	0	1 (pre-XDR)	0	1	0	1	(a) 0 (b) None	None	Y	N	(a) Culture test (gastric aspirate), TST, CXR, CT scan (b) Fever, failure ro thrive, lymphadenopathy	1	1	Fever, failure ro thrive, lymphadenopathy	(a) Culture test (gastric aspirate), TST, CXR, CT scan (b) Fever, failure ro thrive, lymphadenopathy	(a) 0 (b) None	PM, AP	17th May, 2023
								Children only (inlcuding adolescents)		1	NA	F		0		0	1	0	1	(a) 0 (b) None	None	N	N	(a) Culture test, TST, CT scan, DST (b) Cough, fever, low body weight/height (10th percentile), infiltrates/calcification in the right lobe	1	1	Cough, fever, low body weight/height (10th percentile), infiltrates/calcification in the right lobe	(a) Culture test, TST, CT scan, DST (b) Cough, fever, low body weight/height (10th percentile), infiltrates/calcification in the right lobe	(a) 0 (b) None
Table 1: Description of included studies		Table 1: Description of included studies and demographic characteristics of patients
Note: *Pertains to the overall sample, which may include MDR-/DR/TB cases; information for XDR cases is also shown if specified in the study. †IData pertaining to XDR cases only represents all ages, unless specified for pediatric cases. ‡HIV status was not known (Williams et al (2013)) or tested (Gegia et al (2013)) for all XDR cases. ¶The majority of XDR cases were culture-positive and were trea…		Note: *Represents the overall sample, including MDR/DRTB cases; information for XDR cases is shown if specified in the study. †The majority of XDR cases were culture-positive and were treated based on their DST results except for the cases in Seddon et al (2014), where 50% of the XDR cases were culture-confirmed, and thus, DST was completed on 50% of cases' samples; the remaining 50% cases were t…
P cohort: prospective																	Classification by median age	Median age 0-9 (Children)
																		Median age 10-19 (adolescent)
																		Unspecified median age
																	Classification by age range	Age range 0-9 (children)
																		Age range 10-19 (adolescent)
																		Age range 0-19 (children and adolescent)

## Sheet: Table 2
Study Category	#	Study	Length of treatment (mos)*	Length of treatment (months)*	Treatment description	Drugs given during Tx (Total or average)	Injectables used	Fluroquinolones used	Drugs resisted (Total or average)	Resistance pattern	DOTS	Definition of success	Time to culture conversion	Time to culture conversion	Initials of Data Extractors	Date of Data Extraction (DD/MM/YY)
		Population-based											NS	NS
Population-based	1	Hicks et al (2014)	21.4667	24 mos of XDR or pre-XDR TB treatment, including at least 18 mos after culture conversion	Individualized based on DST results. Drugs used: One injectable (Amk, Km or Cm) R, E, others not specified.	>=5	NS	NS	>=4	H, R, at least 1 injectable (Am/Km/Cm) and 1 FQ	Throughout treatment, by nurses during intensive phase, and during visits to the out-patient clinic after the intensive phase	Cure (WHO)	NS	NS	PM, AP	22nd May, 2023
	2	Kuksa et al (2014)	27*	18 to 36 mos of XDR TB treatment, including 18 mos after culture conversion	Individualized based on DST. Drugs used: In addition to the MDR regimen, Mfx, Amx/Clv, Lzd, Clr and/or Imp/Cln. Administred daily in hospital, and 5-6 times/week in community or other medical facilties.	>=4	Cm	Mfx or Lfx	>=4	H, R, at least 1 injectable (Am/Km/Cm) and 1 FQ	Throughout treatment at hospital/community/other medical facility	Cure or tx completion. Cure: tx completed with negative cultures 18 months after culture conversion. Tx completed: completion of therapy with no cultures performed	NS	NS	PM, AP	22nd May, 2023
	3	Mignone et al (2014)	10	At least 18 mos of XDR TB treatment after culture conversion	Individualized based on DST results. Drugs used: Mfx, Lzd, Amx/Clv, Cfz, R, E, Z	7	None	Mfx	6.5	H, R, S, Km, Z, Cs, PAS, Eto	Throughout treatment	Cure (WHO)	NS	NS	PM, AP	22nd May, 2023
	4	Seddon et al (2014)	13	Up to 21 mos, including at least 18 mos after culture conversion	Individualized based on DST results. Drugs used: Not specified for XDR cases	4 to 9	NS	NS	6	H, R, E, Eto, Amk, Ofx	Throughout hospitalization, and at the community clinic after discharge with regular follow-up by the hospital staff	Cure or probably cured (WHO)	NS	NS	PM, AP	22nd May, 2023
	5	Isaakidis et al (2013)	10.5	3 to 18 mos of XDR or pre-XDR TB treatment, continued therapy after culture conversion	Individualized based on DST. Drugs used: Cm,Lfx,Eto,Cs,Amcl, Mfx, PAS, Z, Km, high-dose H, Cfz	6.5	Cm or Km	Lfx or Mfx	6.4	H, R, Z, E, S, , Km, PAS, Eto, Mfx, Ofx	Throughout tx by staff in ambulatory care/community clinics/public health posts, private practice and local NGOs	Cure or tx completion (WHO)	NS	NS	PM, AP	22nd May, 2023
	6	Gegia et al (2013)	20.5	18.2 to 28.3 mos of XDR TB treatment, including at least 18 mos after culture conversion	Individualized based on DST results. Drugs used: Z, Cm, Lfx, prothionamide, Cs, PAS. Education, nutritional and transportation support.	6	Cm	Lfx	>=4	H, R, at least 1 injectable (Am/Km/Cm) and 1 FQ	Throughout treatment	Cure or tx completion (WHO)	NS	NS	PM, AP	22nd May, 2023
	7	Williams et al (2013)	27*	18 to 30 mos	Individualized based on DST results. Drugs used: Amk, Pto, Mfx, Cs, PAS, Z, H, R, E, S	5	Amk	Mfx	7.66667	H, R, Z, E, S, Eto, Pto, Mfx, Ofx, Amk, Km, Cm	23%; throughout tx	Tx completion and clinical and radiological resolution of symptoms by the end of therapy and upto 2 years of follow-up.	NS	NS	PM, AP	22nd May, 2023
	8	Rose et al (2012)	15.2*	18 (for pre-XDR) to 29 mos (for XDR), including at least 18 mos of therapy after culture conversion. Both patients were culture negative at the start of treatment for pre-XDR or XDR.	Individualized based on DST results. Drugs used: H, Z, Eto, Cpm, Trd, Clm, Amx/Clv, Lzd, PAS, Clr, Ofx, Mfx, Cfz	8.8	Cm	Mfx or Ofx	5.4	H, R, E, Amk, Km, S, Eth, Ofx,		Cure (WHO)	NS	NS	PM, AP	22nd May, 2023
	9	Seddon et al (2012)	18	Around 24 mos of XDR or pre-XDR TB treatment, including at least 12 mos after culture conversion	Individualized for all XDR cases based on DST results. Drugs used: H, Amk or Cm, Ofx, Eto, PAS, Trd, Amx/Clv, Clr, Lzd	>=4	NS	Ofx	>=4	H, R, Amk, Ofx	Throughout hospitalization and 12mos post-hospitalization (bimonthly follow-up at the child's local clinic)	Cure: negative results of 3 consecutive respiratory cultures obtained within at least 30 days of each other with persistent negative cultures, and tx completion.	NS	NS	PM, AP	22nd May, 2023
	10	Liu et al (2011)	22.3	22.3 mos of XDR TB treatment, including at least 12 mos after culture conversion	Individualized based on DST results. Drugs used: H, R, E, Z, Ofx, Lfx, S, Km, PAS, Z, Amk, Cpm, Mfx, Th, Rpt, Rfb	>=5	One of Amk/Km/Cm	One of Mfx/Ofx/Lfx	6	H, R, Z, E, Ofx, Lfx, S, Km, PAS, Z, Amk	Throughout tx as an in-patient and out-patient, and during 2 years of follow-up	Cure and Tx completion (WHO)	NS	NS	PM, AP	22nd May, 2023
	11	Thomas et al (2010)	9.5*	At least 24 mos of XDR TB treatment, included at least 21 mos after culture conversion	Individualized based on DST results. Drugs used: Eto, PAS, Z, Cs, Cm, E, Clr, Amx/Clv	7.75	Cm	None	6	H, R, S, E, Cfx, Km	Throughout hospitalization as an inpatient department during intensive phase; followed-up with monthly visits during the continuation phase at the outpatient care department	Cure (WHO)	NS	NS	PM, AP	22nd May, 2023
		Case-studies
Case study	12	Salazar-Austin et al 2015	18	18 mos of XDR TB treatment, culture negative at treatment initiation for XDR TB, but treatment continued due to poor clinical and radiologic presentation	Individualized based on DST results. Drugs used: S (4 µg/mL), Lzd, PAS, Cs, Cfz. Supplemented with vitamin B6	5	None	None	6	H, R, Z, S (1 µg/mL), Ofx, Mfx	Throughout treatment by a nurse from the local health department. Administered treatment at home by a trained nurse or a parent.	Culture conversion at 13 weeks, persistent negative cultures until tx completion and at follow-up, clinical and radiological improvement (weight gain, normal hearing, resolution of lung infiltrate 6 months into tx)	3	3	PM, AP	22nd May, 2023
	13	Alsleben et al (2014)	18	18 mos of XDR TB treatment, including at least 9 mos after culture conversion	Individualized based on DST results. Drugs used: Cfz, Clr, Cm, Eto, H, Lfx, Lzd, PAS, Trd	5	Cm	Lfx	6	R, H, Amk, Ofx, S, E	Throughout treatment as an in-patient	Culture conversion at 9 months , persistent negative cultures until tx completion and at follow-up, no signs of recurrence	9	9	PM, AP	22nd May, 2023
	14	Mohan et al (2014)	8	At least 8 mos of XDR TB treatment	Individualized based on DST results. Drugs used: PAS, Eto, Cfz, Lzd, Clr, Amx/Clv. Surgery for decompression, instrumentation and deformity correction.	6	None	None	5	H, R, Z, E, S	Throughout hospitalization	Tx completion, neurological improvement (reduction in spinal abscess) and ability to walk without support			PM, AP	22nd May, 2023
	15	Rodrigues et al (2014)	18	18 mos of XDR TB treatment, including 15 mos after culture conversion	Individualized based on DST results. Drugs used: Lfx, PAS, Cs, Amk, Lzd, Z	6	Amk	Lfx	4	H, R, E, Z	Throughout hospitalization	Culture conversion at 12 weeks, persistent negative cultures until tx completion and 18 months of follow-up, clinical improvement	3	3	PM, AP	22nd May, 2023
	16	Uppuluri et al (2014)†	12	At least 12 mos of pre-XDR TB treatment, culture negative at 12 mos, remains on treatment	Individualized based on DST results. Drugs used: Amk, PAS, Cfz, Lzd	4	Amk	None	8	H, R, Z, E, S, Eto, Ofx, Mfx	Throughout hospitalization	Culture conversion at 12 months, clinical improvement (weight gain)	12 5	12 5	PM, AP	22nd May, 2023
	17	Katragkou et al (2013)	18	At least 12 mos of XDR TB treatment, including 18 mos after culture conversion. Cultures were negative prior to starting XDR TB regimen	Individualized based on DST results. Drugs used: Lzd, Cs, PAS, Rfb	4	None	None	7	H, R, Z, E, S, Amk, Lfx	Throughout hospitalization; monthly follow ups for complete blood count, blood chemistry tests; (urea, creatinine, uric acid, electrolytes, and liver function), and thyroid profile tests	Culture conversion at 5 months, persistent negative cultures, clinical and radiologic improvement			PM, AP	22nd May, 2023
			6	6 mos of pre-XDR TB treatment, including 5 mos after culture conversion. Child died by the 6th month due to acute heaptic insufficiency.	Individualized based on DST results. Drugs used: H, Lfx, Cm, Cs, Lzd. External CSF drainage	5	Cm	Lfx	4	H, R, Z, E	Throughuout treatment as an in-patient at the Department of Pediatrics	Culture conversion at 1 month, persistent negative cultures until tx completion and follow-up, normal CXR, no signs of disseminated TB	1	1
	18	Payen et al (2012)	18	At least 18 mos of XDR TB treatment after culture conversion	Individualized based on DST. Drugs used: Z, Cm, Cs, Lzd, Clr, M-C	6	Cm	None	6	Mfx, Amk, Pto, Cs, Rfb	Throughout hospitalization; weekly sputum culture testing	Cure (WHO)			PM, AP	22nd May, 2023
	19	Dauby et al (2011)	18	Around 20 mos of XDR TB treatment, including 18 mos after culture conversion	Individualized based on DST results. Drugs used: Cm, Lzd, Clr, Mem, Amx/Clv, Z, Cs. Supplemented with vitamin B6	8	Cm	None	10	H, R, Rfb, Ofx, Eto, Z, Amk, Cs, and Pto	Throughout hospitalization	Culture conversion at 11 weeks, persisting negative cultures until tx completion, weight gain, reduced lesions on lungs	2.5	2.5	PM, AP	22nd May, 2023
	20	Kjollerstrom et al (2011)	24	24 mos of pre-XDR TB treatment, including 21 mos after culture conversion	Individualized based on DST results. Drugs used: Lzd, Rfb, Z, Cs, PAS, Km, Lfx	7	Km	Lfx	9	H, R, Z, Eto, S, Rfb, Eto, Cm, Amk	Throughout treatment as an in-patient at the Department of Pediatrics and Infectious diseases	Culture negative at 12 weeks, persistent negative cultures at tx completion and 4 years of follow-up, absence of clinical signs	3 6	3 6	PM, AP	22nd May, 2023
			24	24 mos of XDR TB treatment, including 22 mos after culture conversion	Individualized based on DST results. Drugs used: Lzd, Rfb, Z, PAS, E, Cfz, Amk, Lfx	8	Amk	Lfx	10	H, R, Z, S, Rfb, Eto, Cs, PAS, Km, Ofx	Throughout treatment as an in-patient at the Department of Pediatrics and Infectious diseases	Culture negative at 6 months, persistent negative cultures and no signs of peripheral neuropathy at 3 yrs of follow-up
	21	Shah et al (2011)†	NA; loss to follow up	NA; loss to follow up	NA; loss to follow up	NA; loss to follow up	NA; loss to follow-up	NA; loss to follow up	NA; loss to follow up	NA; loss to follow up	NA; loss to follow up	NA; loss to follow up			PM, AP	22nd May, 2023
			15	At least 15 mos of pre-XDR TB treatment, culture negative at 15 mos, and remains on treatment	Individualized based on DST results. Drugs used: Z, Amk, Mfx, PAS, Eto	5	Amk	Mfx	5	H, R, E, S, Ofx	Throughout hospitalization	Culture negative at 15 months, clinical and radiological improvement (asymptomatic, weight gain, reduced lung consolidation)	15	15
			15	At least 15 mos of pre-XDR TB treatment, asymptomatic, and remains on treatment	Individualized based on DST results. Drugs used: PAS, Amk, Eto, Gfx. Abdominal lymphnode biopsy.	4	Amk	Gfx	7	H, R, Z, E, S, Ofx, Mfx	Throughout tx for both first-line and second-line therapy	Clinical and radiological improvement (asymptomatic, regression of lymphnodes)
	22	Anger et al (2010)	29	27 mos of XDR TB treatment, including 25 mos after culture conversion	Individualized based on DST results. Drugs used: Lzd, Z, Cm, Eto, Lfx, Ipm	7	Cm	Lfx	9	Z, Cm, Km, Amk, Eto, Cfx, Rfb, PAS, Amx/Clv	Throughout hospitalization; monitored at least monthly using blood count, liver and vision tests to evaluate sputum culture and adverse events	Culture conversion at 4 weeks, persistent negative cultures taken bi-monthly until tx completion and follow-up of at least 2 years	1	1	PM, AP	22nd May, 2023
	23	Kulkarni et al (2009)	12	Not specified for XDR TB regimen	Individualized based on DST results. Drugs used: Ofx, Km, Clr, PAS	4	Km	Ofx	7	R, H, S, E, Amk, Cs, Eto	Throughout treatment as an in-patient; 9 mos follow-up to evaluate splenic abscesses, tuberculoma and general health status	Culture negative on gastric aspirates at 8 weeks, persistent negative cultures until tx completion, clinical and radiologic improvement (reduction of splenic abscess; resolution of brain tuberculomas)	2	2	PM, AP	22nd May, 2023
	24	Schaaf et al (2009)	19	19 mos of XDR TB treatment, including 18 mos after culture conversion	Individualized based on DST; Drugs used: Amx/Clv, Clr, Eto, Lzd, Z	5	None	None	7	Amk, H, Ofx, Cm, E, Clr, Trd	Throughout hospitalization; bi-monthly culture tests; Urea, electrolytes, and full blood count testing monthly and then bi-monthly, thyroid hormone and thyroid stimulating hormone testing done every 6 mos	Culture negative at 1 month, persistent negative cultures taken bi-monthly until tx completion and follow-up, clinical and radiologic improvement (weight gain, reduced lung fibrosis)	1	1	PM, AP	22nd May, 2023
	25	Schulger et al (1996)	12	At least 12 mos of pre-XDR TB treatment	Individualized based on DST results. Drugs used: Amk, Eto, Z	3	Amk	None	5	H, R, E, Cs, Cfx	Throughout hospitalization	Culture negative at 12 months, persistent negative cultures until tx completion, clinical and radiologic improvement (height/weight gain, regressed lymphadenopathy)	12	12	PM, AP	22nd May, 2023
						3			5	H, R, Amk, S, Km	Throughout hospitalization	Tx completion, clinical and radiologic improvement (better overall health, reduced calcification in lungs, dissolution of lung infiltrate)
		Table 2: Description of treatment regimen
		Note: *Represents median or average length of treatment for population-based studies, and the total length of treatment for case-based studies. †Patient remains on treatment, including only case 2 from Shah et al (2011). DST: Drug sensitivity testing, CSF: Cerebrospinal fluid, Tx: Treatment, NS: Not specified, NA: not applicable, FQ: fluoroquinolone, H: isoniazid, R: rifampicin, E: ethambutol, Z:…
						5.66875			6.55867

## Sheet: Table 3
Study Category	#	Study	Adverse events (n, %)*	Grade	Implicated drugs or health conditions	Initials of Data Extractors	Date of Data Extraction (DD/MM/YY)
	1	Population-based				PM, AP	23rd May, 2023
	2	Hicks et al (2014)	Ototoxity Hypersensitivity	NS	Amk/Km/Cm Rif	PM, AP	23rd May, 2023
	3	Kuksa et al (2014)	NS	NA	NA	PM, AP	23rd May, 2023
	4	Mignone et al (2014)	Vomiting, leg pain (1, 50%) Myelotoxicity (1, 50%)	NS	Eto NS	PM, AP	23rd May, 2023
Population-based	5	Seddon et al (2014)†	Lethargy (1, 17%) Multiple side effects (appetite, vomiting, itch, rash) (1, 17%)	1 3,1,1,1	NS	PM, AP	23rd May, 2023
	6	Isaakidis et al (2013)	Convulsions (1, 20%) GI Intolerance (2, 40%) Peripheral neuropathy (3, 67%) Hearing loss (1, 20%) Hypokalemia (1, 20%) Hypothyroidism (1, 20%)	NS	Cs Eto, Amk D4T, Cs, Eto Km Cm Eto	PM, AP	23rd May, 2023
	7	Gegia et al (2013)	Not evaluated	NA	NA	PM, AP	23rd May, 2023
	8	Williams et al (2013)	NS	NA	NA	PM, AP	23rd May, 2023
	9	Rose et al (2012)	Pancreatitis (1, 50%), Lactic acidosis (1, 50%)	NS	Lzd	PM, AP	23rd May, 2023
	10	Seddon et al (2012)	Not evaluated	NA	NA	PM, AP	23rd May, 2023
	11	Liu et al (2011)	NS	NA	NA	PM, AP	23rd May, 2023
	12	Thomas et al (2010)	Acute psychosis (1, 25%) Hyperactivity and mood lability (1, 25%)	NS	Cs, EFV Cs	PM, AP	23rd May, 2023
Case-studies		Case-studies
Case study	13	Salazar-Austin et al (2015)	Hypothyroidism (1, 100%) Bronze skin colouration (1, 100%)	NS	PAS Cfz	PM, AP	23rd May, 2023
	14	Alsleben et al (2014)	Hepatitis (1, 100%) Hypothyroidism, mild anemia and gastrointestinal symptoms (1, 100%)	NS NS 1	PAS, Eto, Z NS	PM, AP	23rd May, 2023
	15	Mohan et al (2014)	NS		NA	PM, AP	23rd May, 2023
	16	Rodrigues et al (2014)	Progressive anemia, Medullary Hypoplasia Edema of knees, thigh paresthesias, arthralgia, synovitis (1, 100%)	NS 3	Lzd Cfx	PM, AP	23rd May, 2023
	17	Uppuluri et al (2014)	Mild to moderate hearing loss (1, 100%)	2	Amk	PM, AP	23rd May, 2023
	18	Katragkou et al (2013)	Mild neutropenia (1, 50%) Acute hepatic insufficiency and subsequent death (1, 50%)	1 5	Lzd, Rfb Ct, 3rd generation cephalosporins, Rif	PM, AP	23rd May, 2023
	19	Payen et al (2012)	None	NA	NA	PM, AP	23rd May, 2023
	20	Dauby et al (2011)	Moderate peripheral neuropathy (1, 100%)	2	Lzd	PM, AP	23rd May, 2023
	21	Kjollerstrom et al (2011)	Peripheral neuropathy (2, 100%) Anemia (1, 50%)	3 3	Lzd Lzd, Sickle cell disease	PM, AP	23rd May, 2023
	22	Shah et al (2011)	Moderate to severe mixed hearing loss (1, 33%)	2 to 3	Amk	PM, AP	23rd May, 2023
	23	Anger et al (2010)	Haematological (13, 81%) GI (13, 81%) Neurological (7, 44%)	NS	Lzd	PM, AP	23rd May, 2023
	24	Kulkarni et al (2009)	NS	NA	NA	PM, AP	23rd May, 2023
	25	Schaaf et al (2009)	None	NA	NA	PM, AP	23rd May, 2023
	26	Schulger et al (1996)	NS	NA	NA	PM, AP	23rd May, 2023
		Table 3: Adverse events
Note: *Number and proportion of XDR cases. †Personal communication with the clinical investigator (Seddon, James. Conversation with: Jay Patra. 2015 December 08, 17.). Tx: Treatment, DST: Drug sensitivity testing, CSF: Cerebrospinal fluid, N A: Not applicable, NS: not specified, GI: Gastrointestinal, EFV: efavirenz, D4T: stavudine, Ct: Colistin, Z: Pyrazinamide, Rfb: rifabutin, Km: kanamycin, Amk…

## Sheet: S1 Table - Clinical Characte
Study Category	#	Study	Location	National TB prevalence1 (per 105)	Study period	Study design	Study setting	Population	Type of Drug resistance	Type of TB	Sample size	MDR only cases (No.)	XDR/pre-XDR/partial cases (No.)	XDR cases	Pre-XDR cases (No.)	Partial XDR cases (No.)	Gender (%)	Median age (years, range)	Mean age (years)	No. XDR cases	Type of TB	Co-morbid conditions (%)	Previously treated (Y/N, %)	Previous contact with an MDR or XDR TB case (Y/N, %)	(a) Method of diagnoses¶ (b) Clinical/Radiologic presentation	Culture confirmed TB*	DST confirmation on case's sample*	Clinical/Radiologic presentation	Initials of Data Extractors	Date of Data Extraction (DD/MM/YY)
		Population-based
Population-based	1	Hicks et al (2014)	South Africa	696	2009-2010	R Cohort	Facility	Children only (inlcuding adolescents)	MDR, XDR, pre-XDR	PTB (72.6%) PTB and EPTB (27.4%)	84	78	16 (6 XDR, 10 pre-XDR)	6	10	0	M (42.9%) F (57.1%)	8 (4-12)	8	16	PTB (72.6%) PTB and EPTB (27.4%)	Not specified	NS	NS	(a) Culture test (using 2 sputum samples), CXR, DST (b) Not specified	1	1	Not specified	PM, AP	28th May, 2023
	2	Kuksa et al (2014)†	Latvia	57	2000-2010	R Cohort	National (Population-based, surveillance-based)	Children (inlcuding adolescents) and adults	MDR, XDR	PTB (93%) EPTB (1%) PTB and EPTB (6%) XDR: PTB (94%), EPTB (3%), PTB and EPTB (3%)	30	23	7	7	0	0	M (76%) F (24%) XDR: M (65%), F (35%)	42 (0-55+) XDR: 39 (0-55+) XDR pediatric: NS (<18)	9	7	PTB (93%) EPTB (1%) PTB and EPTB (6%) XDR: PTB (94%), EPTB (3%), PTB and EPTB (3%)	Not specified	Y (20%)	NS	(a) Culture test, DST (b) Not specified	1	1	Not specified	PM, AP	28th May, 2023
	3	Mignone et al (2014)	Ukraine/Peru	114/158	2006-2010	R Cohort	Facility	Children only (inlcuding adolescents)	MDR, XDR	PTB (72.8%) EPTB (9%) PTB and EPTB (18.2%) XDR: PTB (50%), PTB and EPTB (50%)	22	5	2	2	0	0	M (50%) F (50%) XDR: F (100%)	5.2 (0.5-17.9) XDR: 16 (15.8-16.3)	XDR cases only: 16	2	PTB (72.8%) EPTB (9%) PTB and EPTB (18.2%) XDR: PTB (50%), PTB and EPTB (50%)	None	N	NS	(a) Smear and Culture test, CXR, DST (b) Fever, vomiting, chest pain	1	1	Fever, vomiting, chest pain	PM, AP	28th May, 2023
	4	Seddon et al (2014)	South Africa	696	2009-2010	P Cohort	Sub-national (Community-based)	Children only (inlcuding adolescents)	MDR and XDR	PTB (80.5%) EPTB (8.1%) PTB and EPTB (11.4%)	149	143	6	6	0	0	M (46.3%) F (53.7%)	3 (1-12)	3	6	PTB (80.5%) EPTB (8.1%) PTB and EPTB (11.4%)	Not specified	NS	Y (50%)	(a) Culture test, CXR, DST (b) Perihilar infiltrates, Hilar lymphadenopathy, Lobar/segmental collapse or opacification, Pleural effusion, Cavities	0.5	0.5	Perihilar infiltrates, Hilar lymphadenopathy, Lobar/segmental collapse or opacification, Pleural effusion, Cavities	PM, AP	28th May, 2023
	5	Isaakidis et al (2013)	India	195	2007-2013	R Cohort	Facility	Children only (inlcuding adolescents)	MDR, XDR, pre-XDR	PTB (46%) EPTB (18%) PTB and EPTB (36%)	10	5	5 (1 XDR, 4 pre-XDR)	1	4	0	M (46%) F (54%)	14.6 (10-18)	14.6	5	PTB (46%) EPTB (18%) PTB and EPTB (36%)	HIV (100%)	Y (91%)	NS	(a) Smear and Culture test, DST (b) Not specified	1	1	Not specified	PM, AP	28th May, 2023
	6	Gegia et al (2013)	United States	3.8	2009-2011	R cohort	Sub-national (Community-based)	Children only (inlcuding adolescents)	MDR, XDR	PTB (25.0%) EPTB (70.5%) PTB and EPTB (4.5%) XDR: PTB (100%)	45	35	3	3	0	0	M (64.4%) F (35.6%)	8 (<1-16)	7.68333	3	PTB (25.0%) EPTB (70.5%) PTB and EPTB (4.5%) XDR: PTB (100%)	Not specified	Y (52.3%)	Y (100%)	(a) Smear and Culture test, Clinical examination, DST (b) PTB: unilateral lesions on left/right upper lobe (100%). EPTB: Peripheral lymphadenopathy (74.2%)	1	1	PTB: unilateral lesions on left/right upper lobe (100%). EPTB: Peripheral lymphadenopathy (74.2%), TB meningitis (12.9%) and TB pleurisy (12.9%)	PM, AP	28th May, 2023
	7	Williams et al (2013)	UK/India	15/195	2006-2010	R Cohort	Sub-national (Community-based)	Children only (inlcuding adolescents)	MDR, pre-XDR	PTB (70.6%) EPTB (17.6%) PTB and EPTB (11.8%) XDR: PTB (67%), EPTB (33%)	17	10	3 (pre-XDR)	0	3	0	M (23.5%) F (75.5%) XDR: M (67%), F (33%)	13 (1-15) XDR: 8.4 (2-13)	8.4 XDR cases only	3	PTB (70.6%) EPTB (17.6%) PTB and EPTB (11.8%) XDR: PTB (67%), EPTB (33%)	None	Y (100%)	NS	(a) Culture/Smear test, CXR, TST, DST (b) Cough, fever, weight loss, night sweats, lethargy	1	1	Cough, fever, weight loss, night sweats, lethargy	PM, AP	28th May, 2023
	8	Rose et al (2012)	South Africa	696	2007-2012	R Cohort	Facility	Children only (inlcuding adolescents)	MDR, XDR	PTB (100%)	7	2	5	5	0	0	M (40%) F (60%)	6 (1-13)	6.25	5	PTB (100%)	HIV (40%) Deaf, mute, epilepsy (20%) Ex-premature, low birth weight, severe pneumonia, chronic lung disease (20%) Bronchiectasis,hearing loss, perianal warts (20%)	Y (100%)	N	(a) Culture test, CXR, DST (b) Pneumonia, bronchial compression, perihilar/paratracheal lymphadenopathy, cavitation, extensive bronchiectasis	1	1	Pneumonia, bronchial compression, perihilar/paratracheal lymphadenopathy, cavitation, extensive bronchiectasis	PM, AP	28th May, 2023
	9	Seddon et al (2012)	South Africa	696	2003-2008	R Cohort	Facility	Children only (inlcuding adolescents)	MDR, XDR, pre-XDR	PTB only (65.8%) EPTB only (10.8%) PTB and EPTB (23.4%)	111	111	12 (5 XDR, 7 pre-XDR)	5	7	0	M (41.4%) F (58.6%)	4 (<2-9)	4.2	12	PTB only (65.8%) EPTB only (10.8%) PTB and EPTB (23.4%)	Not specified	Y (25.2%)	Y (40.5%)	(a) Culture test, CXR, Ultrasound, DST (b) Hilar lymphadenopathy or airway compression, lobar/segmental collapse or opacification, cavitation	1	1	Hilar lymphadenopathy or airway compression, Lobar/segmental collapse or opacification, Large pleural effusion, Cavities, Miliary opacification, Widespread bronchopneumonic changes	PM, AP	28th May, 2023
	10	Liu et al (2011)†	China	89	1996-2009	R Cohort	Facility	Children (inlcuding adolescents) and adults	MDR and XDR	PTB (92.2%) EPTB (7.8%) XDR: PTB (93.8%), EPTB (6.2%)	18	4	2	2	0	0	M (70.1%) F (29.9%) XDR: M (75%), F (25%)	41 (2-99) XDR: NS (2-99) XDR pediatric: NS (2-14)	7	2	PTB (92.2%) EPTB (7.8%) XDR: PTB (93.8%), EPTB (6.2%)	Not specified	Y (68.8%)	NS	(a) Smear and Culture test, DST (b) Not specified	1	1	Not specified	PM, AP	28th May, 2023
	11	Thomas et al (2010)	South Africa	696	2006-2007	R Cohort	Facility	Children only (inlcuding adolescents)	XDR	PTB (100%)	4	0	4	4	0	0	M 2 (50%) F 2 (50%)	7 (6-8)	7	4	PTB (100%)	HIV (100%) Kwashiorker (50%) Diarrhea (25%)	N	Y (25%)	(a) Culture test, CXR, DST (b) Cavitary disease and extensive infiltrates, Perihilar lymphadenopathy	1	1	Cavitary disease and extensive infiltrates, Perihilar lymphadenopathy	PM, AP	28th May, 2023
		Case-studies
Case study	12	Salazar-Austin et al 2015	United States	3.8	..	Case study	Facility		XDR	PTB	1	0	1	1	0	0	M	2		1	PTB	None	Y	N	(a) Culture test, Clinical signs, CT scan, DST (b) Fever, tachycardia, tachnpnoea, low body weight, left lower lobe infiltrate and hilar adenopathy	1	1	Fever, tachycardia, tachnpnoea, low body weight, left lower lobe infiltrate and hilar adenopathy	PM, AP	28th May, 2023
	13	Alsleben et al (2014)	South Africa	696	2011-2012	Case study	Facility	Children only (inlcuding adolescents)	XDR	EPTB (TB meningitis)	1	0	1	1	0	0	F	4	NA	1	EPTB (TB meningitis)	None	Y	Y	(a) Clinial signs, CT scan, DST (b) Fever, abdominal discomfort, worsening headache, periorbital edema,vomiting, ataxia, meningeal enhancement	1	1	Fever, abdominal discomfort, worsening headache, periorbital edema,vomiting, ataxia, meningeal enhancement	PM, AP	28th May, 2023
	14	Mohan et al (2014)	India	195	..	Case study	Facility	Children only (inlcuding adolescents)	XDR	EPTB (spinal)	1	0	1	1	0	0	F	3	NA	1	EPTB (spinal)	None	Y	NS	(a) Clinical signs, CT scan, DST (b) Spinal abscess, cord compression, paraparesis, kyphotic deformity in the upper back	1	1	Spinal abscess, cord compression, paraparesis, kyphotic deformity in the upper back	PM, AP	28th May, 2023
	15	Rodrigues et al (2014)	Portugal	29	..	Case study	Facility	Children only (inlcuding adolescents)	MDR, XDR	PTB	2	1	1	1	0	0	F	10	NA	1	PTB	Pneumonia	N	N	(a) AFB sputum test, CXR, TST, DST (b) Vespertine fever, chest pain, nonproductive cough, anorexia, consolidation in the upper left lobe, endobronchic dissemination	1	1	Vespertine fever, chest pain, nonproductive cough, anorexia, consolidation in the upper left lobe, endobronchic dissemination and calcified mediastinic adenopathies	PM, AP	28th May, 2023
	16	Uppuluri et al (2014)	India	195	..	Case study	Facility	Children only (inlcuding adolescents)	Partial XDR	PTB	1	0	1 (partial XDR)	0	0	1	F	8	NA	1	PTB	HIV	Y	N	(a) AFB sputum smear test, CXR, DST (b) Cough, fever, weight loss, left lower lobe consolidation	1	1	Cough, fever, weight loss, left lower lobe consolidation	PM, AP	28th May, 2023
	17	Katragkou et al (2013)	Greece	6	..	Case study	Facility	Children only (inlcuding adolescents)	Pre-XDR	PTB	2	0	1	1	0	0	F	2.5	NA	1	PTB	None	Y	N	(a) Clinical signs, TST, DST (b) Fever, cought, weight loss	1	1	Fever, cought, weight loss	PM, AP	28th May, 2023
								Children only (inlcuding adolescents)		EPTB (Central Nervous System TB)	2	0	1 (pre-XDR)	0	1	0	M	1.5	NA	1	EPTB (Central Nervous System TB)	Epilepsy	N	Y	(a) Culture test (using PCR), MRI, DST (b) Fever, cough, vomit, and tonic–clonic seizures	1	1	Fever, cough, vomit, and tonic–clonic seizures
	18	Payen et al (2012)	Russia	109	..	Case study	Facility	Children (inlcuding adolescents) and adults	XDR	PTB	1	0	1	1	0	0	F	14	NA	1	PTB	None	Y	NS	(a) Culture test, DST (b) Not specified	1	1	Not specified	PM, AP	28th May, 2023
	19	Dauby et al (2011)	Nigeria	330	..	Case study	Facility	Children only (inlcuding adolescents)	XDR	PTB	1	0	1	1	0	0	F	14	NA	1	PTB	None	Y	N	(a) Culture test, CXR, DST (b) Fever, cough, anorexia, failure to thrive, lesion, severely damaged left lung	1	1	Fever, cough, anorexia, failure to thrive, lesion, severely damaged left lung	PM, AP	28th May, 2023
	20	Kjollerstrom et al (2011)	Portugal	29	..	Case study	Facility	Children only (inlcuding adolescents)	MDR, XDR, pre-XDR	PTB	4	2	1 (pre-XDR)	0	1	0	M	14	NA	1	PTB (100%)	None	Y	Y	Culture test, CXR, DST	1	1	Hemoptysis (blood in sputum from lungs)	PM, AP	28th May, 2023
	21	Shah et al (2011)	India	195	2007	Case study	Facility	Children only (inlcuding adolescents)	Partial XDR only	EPTB (spinal)	3	0	3 (partial XDR)	0	0	1	F	2.5	NA	1	EPTB (spinal)	None	Y	N	(a) Culture test, CXR, X ray of the spine, TST, DST (b) Cough and fever, left foot swelling and discharge (non-foul smelling), weight loss/loss of appetite	1	1	Cough and fever lasting 1 mo, left foot swelling and discharge (non-foul smelling), weight loss/loss of appetite	PM, AP	28th May, 2023
					..			Children only (inlcuding adolescents)		PTB		0		0	0	1	F	6	NA	1	PTB	Malnourishment	N	N	(a) Culture test, CXR, DST (b) Cough, fever, consolidation in the left upper lobe, bilateral inguinal adenopathy, hepatomegaly	1	1	Cough, fever, consolidation in the left upper lobe, bilateral inguinal adenopathy with left sided otorrhea, and hepatomegaly
					..			Children only (inlcuding adolescents)		EPTB (abdominal)		0		0	0	1	M	9.5	NA	1	EPTB (abdominal)	None	Y	Y	(a) Culture test, CXR, TST, DST, Ultrasound (b) Dry cough, fever, abdominal pain, reduced appetite, non significant cervical/inguinal/axillary lymph nodes, hepatomegaly	1	1	Dry cough, fever and abdominal pain lasting 1 mo, reduced appetite, difficult to gain weight, non significant cervical, inguinal and axillary lymph nodes, hepatomegaly
	22	Anger et al (2010)	United States	3.8	2000-2006	Case study	Sub-national (Community-based)	Children (inlcuding adolescents) and adults	MDR and XDR (including pre-XDR/partial XDR)	PTB and EPTB (pericardial, peritoneal)	1	0	1	1	0	0	F	10	NA	1	PTB and EPTB (pericardial, peritoneal)	HIV, hepatitis B	Y	NS	(a) Culture test, CXR, DST (b) Not specified	1	1	Not specified	PM, AP	28th May, 2023
	23	Kulkarni et al 2009	India	195	..	Case study	Facility	Children only (inlcuding adolescents)	XDR only (including pre-XDR/partial XDR)	EPTB (meningitis, lymphadenopathy)	1	0	1	1	0	0	M	7	NA	1	EPTB (meningitis, lymphadenopathy)	None	Y	N	(a) Culture test, CXR, TST, DST with Antibiogram (b) Fever, headache, lethargy, loss of appetite, upper abdominal pain	1	1	Fever, headache, lethargy, loss of appetite, upper abdominal pain	PM, AP	28th May, 2023
	24	Schaaf et al. 2009	South Africa	696	..	Case study	Facility	Children only (inlcuding adolescents)	XDR only (including pre-XDR/partial XDR)	PTB	1	0	1	1	0	0	F	<1	NA	1	PTB	None	Y	Y	(a) Culture test, CXR, TST, DST (b) Cough, fever, weight loss and failure to thrive, tachypenia, hepatomegaly and hilar lymphadenopathy	1	1	Cough, fever, weight loss and failure to thrive, tachypenia, hepatomegaly and hilar lymphadenopathy	PM, AP	28th May, 2023
	25	Schulger et al 1996	United States/Egypt	4/26	..	Case study	Facility	Children only (inlcuding adolescents)	Pre-XDR only	PTB	2	0	1 (pre-XDR)	0	1	0	M	<2	NA	1	PTB (100%)	None	Y	N	(a) Culture test (gastric aspirate), TST, CXR, CT scan (b) Fever, failure ro thrive, lymphadenopathy	1	1	Fever, failure to thrive, lymphadenopathy	PM, AP	28th May, 2023
			United States	4				Children only (inlcuding adolescents)		PTB	2	0	1 (pre-XDR)	0	1	0	F	1	NA	1		None	N	N	(a) Culture test, TST, CT scan, DST (b) Cough, fever, low body weight/height (10th percentile), infiltrates/calcification in the right lobe	1	1	Cough, fever, low body weight/height (10th percentile), infiltrates/calcification in the right lobe
Table 1: Description of included studies		Supplementary Table 1: Additional clinical characteristics of XDR TB patients
Note: *Pertains to the overall sample, which may include MDR-/DR/TB cases; information for XDR cases is also shown if specified in the study. †IData pertaining to XDR cases only represents all ages, unless specified for pediatric cases. ‡HIV status was not known (Williams et al (2013)) or tested (Gegia et al (2013)) for all XDR cases. ¶The majority of XDR cases were culture-positive and were trea…		Note: †Data represents all XDR cases of all ages as the information was not specified for pediatric cases only. PTB: Pulmonary tuberculosis, EPTB: Extrapulmonary tuberculosis, NS: Not specified.
P cohort: prospective
R cohort: retrospective cohort
NS: Not specified
NS: Not specified

## Sheet: S2 Table - Quality Assessment
	Selection				Measurement		Outcome
Study	Representativeness of the cohort to the average patient on XDR/pre-XDR treatment†	Ascertainment of XDR/pre-XDR	Baseline XDR/pre-XDR resistance testing done	Risk of bias (high, medium, low)	XDR/pre-XDR confirmed through DST	Risk of bias	Average follow-up of 1 year post-treatment initiation	Long-term follow-up of <30% among patients onXDR/pre-XDR treatment‡	Risk of bias
Population-based studies
Hicks et al (2014)	-	*	*	medium	*	low-medium	*	-	medium
Kuksa et al (2014)	*	*	*	low	*	low-medium	*	-	medium
Mignone et al (2014)	*	*	*	low	*	low-medium	*	-	medium
Seddon et al (2014)	*	*	*	low	*	low-medium	*	*	medium
Isaakidis et al (2013)	-	*	*	medium	*	low-medium	-	-	high
Gegia et al (2013)	*	*	*	low	*	low-medium	*	-	medium
Williams et al (2013)	*	*	*	low	*	low-medium	*	-	medium
Rose et al (2012)	*	*	*	low	*	low-medium	*	-	medium
Seddon et al (2012)	*	*	*	low	*	low-medium	*		medium
Liu et al (2011)	*	*	*	low	*	low-medium	*	-	medium
Thomas et al (2010)	*	*	*	low	*	low-medium	*	-	medium
Case studies
Salazar-Austin et al (2015)	-	*	*	medium	*	low-medium	*	-	medium
Alsleben et al (2014)	-	*	*	medium	*	low-medium	*	-	medium
Mohan et al (2014)	-	*	*	medium	*	low-medium	-	*	medium
Rodrigues et al (2014)	*	*	*	low	*	low-medium	*	-	medium
Uppuluri et al (2014)	-	*	*	medium	*	low-medium	*	*	low
Katragkou et al (2013)	*	*	*	low	*	low-medium	-	*	medium
Payen et al (2012)	-	*	*	medium	*	low-medium	*	-	medium
Dauby et al (2011)	-	*	*	medium	*	low-medium	*	-	medium
Kjollerstrom et al (2011)	*	*	*	low	*	low-medium	*	-	medium
Shah et al (2011)	*	*	*	low	*	low-medium	*	-	medium
Anger et al (2010)	-	*	*	medium	*	low-medium	*	-	medium
Kulkarni et al (2009)	-	*	*	medium	*	low-medium	NS	NS	NA
Schaaf et al (2009)	-	*	*	medium	*	low-medium	*	-	medium
Schulger et al (1996)	*	*	*	low	*	low-medium	*	*	low

## Sheet: S3 Table - Study Description 
	Among Total Sample*									Among XDR Cases Only		Initials of Data Extractors	Date of Data Extraction (DD/MM/YY)
#	Study	Location	National TB prevalence^1 (per 10^5 )	Study period	(a) Study design (b) Study setting	Median age (years, range)	Gender (%)	Sample size	Number of cases (XDR/pre-XDR)	(a) Method of diagnosis (b) Clinical/Radiologic presentation	(a) HIV prevalence (%) (b) Other co-morbid conditions (%)
	Population-based
1	Malik et al (2022)	Pakistan	220	2014-2019	(a) R Cohort (b) Facility	16 (13-18)	M (32.4%) F (67.6%)	247	46 (3 XDR, 43 pre–XDR)	(a) Culture test, DST, LPA, clinical presentation (b) parenchymal infiltrates, cavitation	(a) 33% (b) NS	PM, AP	19th April, 2024
2	Shetty et al (2022)	India	195	2013-2018	(a) R Cohort (b) Facility	7 (0.1-17)	M (50.0%) F (50.0%)	174	56 (9 XDR, 47 pre-XDR)	(a) Culture test (using 2 sputum samples), DST, LPA, GeneXpert (b) Blurry vision, ophthalmalgia, optic neuritis, neutropenia, anemia, eosinophilia	(a) 11% (b) Lissencephaly	PM, AP	19th April, 2024
3	Desai et al (2019)	India	195	2012-2014	(a) R Cohort (b) Facility	..	M (30.4%) F (69.6%)	1743	26 (3 XDR, 23 pre-XDR)	(a) Culture test, DST, LPA, clinical presentation (b) NS	(a) None (b) Anemia, diabetes mellitus, hypothyroidism, depression, nonseminomatous germ cell tumor of testis, renal failure, elephantiasis and mental retardation, hypertension, and urolithiasis	PM, AP	19th April, 2024
4	Madzgharashvili et al (2021)	Georgia	2	2009-2016	(a) R Cohort (b) National	14 (4.6-16.0)	M (60.5%) F (39.5%)	124	35 (12 XDR, 23 pre-XDR)	(a) Culture test, DST (b) Nausea, joint pain/arthralgia, anxiety, gastrointestinal tract disturbance, rash	(a) None (b) NS	PM, AP	19th April, 2024
5	Tola et al (2020)	Ethiopia	119	2009-2019	(a) R Cohort (b) National	..	M (43.2%) F (56.8%)	155	..	(a) Culture test, DST, LPA, GeneXpert, clinical presentation (b) NS	(a) 9% (b) NS	PM, AP	19th April, 2024
6	Pinto et al (2021)	India	195	2014-2017	(a) R Cohort (b) Facility	5 (2-9)	M (48.8%) F (51.2%)	41	..	(a) Culture test, DST, GeneXpert (b) Pain, neurological deficit, cold abscess and deformity; radiographic findings of vertebral collapse, kyphosis, soft tissue shadow — suggestive of cold abscess	(a) NS (b) NS	PM, AP	19th April, 2024
7	Dhakulkar et al (2021)	India	195	2017-2018	(a) R Cohort (b) Facility	17 (4-19)	M (28.4%) F (71.6%)	268	113 (35 XDR, 78 pre-XDR)	(a) Culture test, DST, LPA, GeneXpert (b) NS	(a) 2.9% (b) NS	PM, AP	19th April, 2024
8	Abubakar et al (2022)	Pakistan	220	2010-2019	(a) R Cohort (b) National	7 (0.1-14)	M (58.3%) F (46.7%)	42	11	(a) Culture test, DST (b) NS	(a) NS (b) None	PM, AP	19th April, 2024
9	Smirnova et al (2016)	Northwest Russia	31	2001-2012	(a) R Cohort (b) National	11 (5.0–16)	M (40.4%) F (59.6%)	52	..	(a) Culture test, DST, molecular testing (b) Cough, fever, weight loss	None (b) NS	PM, AP	19th April, 2024
10	Moore et al (2015)	South Africa	696	2005-2010	(a) R Cohort (b) National	11 (0.1-18)	M (44.1%) F (55.9%)	774	36	(a) NS (b) Cough, fever, night sweats, weight loss	(a) 54.7% (b) NS	PM, AP	24th April, 2024
11	Seddon et al (2012)	South Africa	696	2003-2008	(a) R Cohort (b) Facility	4 (2-9)	M (41.4%) F (58.6%)	111	5	(a) Culture test, DST (b) Radiological evidence of intrathoracic disease.	(a) 43% (b) NS	PM, AP	24th April, 2024
12	Seddon et al (2014)	South Africa	696	2009-2010	(a) Combined R & P Cohort (b) Facility	3 (1.5-5.5)	M (46.3%) F (53.7%)	149	6	(a) Culture test, DST (b) Radiological evidence of intrathoracic TB.	(a) 33.3% (b) NS	PM, AP	24th April, 2024
13	Vukugah et al (2019)	Central Africa	540	2018-2020	(a) R Cohort (b) Facility	6 (2-12)	M (49.7%) F (50.3%)	610	..	(a) Smear and culture test, CXR, GeneXpert (b) NS	(a) 25.1% (b) NS	PM, AP	24th April, 2024
14	Naz et al (2021)	Pakistan	220	2010-2019	(a) R Cohort (b) Facility (multicentre)	12 (10-14)	M (26%) F (74%)	213	48 (pre-XDR)	(a) Smear and culture test, GeneXpert (b) NS	(a) NS (b) Diabetes mellitus, depression, epilepsy	PM, AP	24th April, 2024
15	Pirmahmadzoda et al (2021)	Tajikistan	88	2013-2019	(a) R Cohort (b) National	10 (0.1-17)	M (33.3%) F (66.7%)	60	19 (8 XDR, 11 Pre-XDR)	(a) Smear and culture test, DST, GeneXpert (b) NS	(a) 1.6% (b) NS	PM, AP	24th April, 2024
16	Schaaf et al (2020)	South Africa	696	2013-2017	(a) R Cohort (b) Facility	3 (1.17-6.58)	M (51.8%) F (48.2%)	587	2 (1 XDR, 1 pre-XDR)	(a) Smear and culture test, DST, GeneXpert (b) NS	(a) 12.9% (b) NS	PM, AP	24th April, 2024
17	Kalawadia et al (2024)	India	195	2018-2021	(a) R Cohort (b) Facility	13 (6-17)	M (21.7%) F (78.3%)	60	50 (27 XDR, 23 pre-XDR)	(a) Culture test, DST, (b) NS	(a) NS (b) NS	PM, AP	24th April, 2024
18	Sharma et al (2020)	India	195	2013-2019	(a) R Cohort (b) National	11 (0.1-14)	M (21.6%) F (78.4%)	1380	9 (4 XDR, 5 pre-XDR)	(a) Culture test, DST, LPA, (b) NS	(a) 2.7% (b) NS	PM, AP	24th April, 2024
19	Das et al (2020)	India	195	2014-2020	(a) R Cohort (b) Facility	15.5 (3-19)	M (37%) F (63%)	24	24 (16 XDR, 8 pre-XDR)	(a) Culture test, DST, GeneXpert (b) NS	(a) None (b) NS	PM, AP	24th April, 2024
20	Jantarabenjakul et al (2022)	Thailand	150	2006-2021	(a) R Cohort (b) Facility	12.2 (7.3-14.2)	M (44%) F (56%)	163	8 (pre-XDR)	(a) Culture test, DST (b) NS	(a) 17% (b) NS	PM, AP	24th April, 2024
21	Sun et al.	China	89	2017-2021	(a) R Cohort	15 (0.1-18)	M (53.0%) F (47.0%)	2976	28 (pre-XDR)	(a) Culture test, DST, GeneXpert (b) NS	(a) NS (b) NS	PM, AP	25th April, 2024
22	Schäfer et al (2023)	Germany	5	2010-2020	(a) R Cohort (b) Facility	..	M (54.2%) F (45.8%)	52	52	(a) Culture test, DST, GeneXpert (b) NS	(a) NS (b) NS	PM, AP	25th April, 2024
23	Khantee et al (2021)	Thailand	150	2007-2018	(a) R Cohort (b) Facility	5.5 (1.7–12.8)	M (45.8%) F (54.2%)	177	1	(a) Culture test (b) Fever, cough, dyspnea, hemoptysis, lymphadenopathy, weight loss, hepatomegaly, infiltrates/calcification	(a) 38.9% (b) NS	PM, AP	25th April, 2024

## Sheet: S4 Table - Treatment Regimen 
#	Study	Length of Treatment (months)*	Treatment Description	Injectables Used	Fluoroquinolones used	Resistance Pattern	Definition of Success	Initials of Data Extractors	Date of Data Extraction (DD/MM/YY)
	Population-based Studies
1	Malik et al (2022)	20	Individualized based on DST results. For patients without resistance to SLD, treatment consisted of ≥ 8 months with a combination of Amk, Km, Cm, Lfx, Eto, Cs, and Z, followed by 12 months with Lfx, Eto, Cs, and Z. Patients resistant to SLD received PAS in addition to the regimen for ≥ 20 months.	Am or Km or Cm	Lfx	H, R, at least 1 injectable (Am/Km/Cm) and 1 FQ	Cure or tx completion (WHO)	PM, AP	19th April, 2024
2	Shetty et al (2022)	18*	Individualized based on DST results. Drugs used: One injectable (Amk preferred over Km, Cm), R, E, and others not specified.	NS	Mfx	H, R, Z, E, S, Eto, Am, Km, Cm, Ofx, Mfx, PAS, Cfz	tx completion	PM, AP	19th April, 2024
3	Desai et al (2019)	24	Individualized based on DST results. Drugs used: One injectable (Am, Km, or Cm), R, H, AM, FQ.	Cm	NS	NS	Cure or tx completion (WHO)	PM, AP	19th April, 2024
4	Madzgharashvili et al (2021)	20*	Individualized based on DST results. Drugs used: One injectable (Amk, Km, or Cm), R, H, E, Lzd, Dlm, BDQ.	NS	NS	H, R, Z, E, Km, Cm, Ofx, Pto, PAS	Cure or tx completion (WHO)	PM, AP	19th April, 2024
5	Tola et al (2020)	20	Individualized based on DST results. Drugs used: One injectable (Amk, Km, or Cm), R, E, Lfx, Eto, Cs, PAS, Z, Pto, Lzd, Cfz.	NS	NS	NS	Cure or tx completion (WHO)	PM, AP	19th April, 2024
6	Pinto et al (2021)	12	Individualized based on DST results. Drugs used: One injectable (Amk, Km, or Cm), R, E, R, H, Z, E, Mfx, Cs, Cfz, PAS.	One of Amk/Mfx/Cs/Cfz/PAS	NS	H, R, Z, E	tx completion (WHO) and partial or complete clinical and radiological resolution of symptoms	PM, AP	19th April, 2024
7	Dhakulkar et al (2021)	24*	Individualized based on DST results. Drugs used: One injectable (Amk, Km, or Cm), R, E, and others not specified.	NS	NS	NS	Cure or tx completion (WHO)	PM, AP	19th April, 2024
8	Abubakar et al (2022)	25*	Individualized based on DST results. Drugs used: One injectable (Amk, Km, or Cm), R, E, PAS, Z, Cs, Eto, Lzd, Mfx, Cm, Cfz, Lfx, Clr, High–dose H, and BDQ.	Amk or Km or Cm	Lfx or Mfx	H, Z, E, S, Km, Cm, Amk, Lfx, Eto, Mfx, Lzd, Clr	Cure or tx completion (WHO)	PM, AP	19th April, 2024
9	Smirnova et al (2016)	22	Based on existing WHO recommendations. Drugs used: One injectable (Amk, Km, or Cm), R, E, and others not specified	NS	NS	NS	Cure or tx completion (WHO)	PM, AP	19th April, 2024
10	Moore et al (2015)	22	Individualized based on DST results. Drugs used: One injectable (Amk, Km or Cm) R, E, others not specified.	Amk or Km or Cm	Cfx or Ofx or Mfx	H, R, Z, E, S, Km, Cm, Eto	Cure or tx completion (WHO)	PM, AP	24th April, 2024
11	Seddon et al (2012)	18	Individualized based on DST results. Drugs used: One injectable (Amk, Km or Cm) R, E, others not specified.	Amk or Cm	Ofx	H, R, Z, E, S, Amk, Cm, Ofx, Eto, Cs, PAS, Clr, Amx/Clv	Cure (3 consecutive negative respiratory cultures obtained at least 1 month apart with no positive cultures from the date of the first negative result) and tx completion	PM, AP	24th April, 2024
12	Seddon et al (2014)	13	Individualized based on DST results. Drugs used: One injectable (Amk, Km or Cm) R, E, others not specified.	NS	NS	H, R, at least 1 injectable and/or 1 FQ	Clinical improvement or negative cultures at tx completion	PM, AP	24th April, 2024
13	Vukugah et al (2019)	24	Based on existing WHO recommendations. Drugs used: One injectable (Amk, Km or Cm) R, E, others not specified.	NS	NS	NS	Cure (negative-smear in the last month of treatment and on at least 1 previous occasion 30 days apart) or tx completion	PM, AP	24th April, 2024
14	Naz et al (2021)	20	Individualized based on DST results. Drugs used: One injectable (Amk, Km, or Cm), Lfx, Eto, Cs, Z.	Amk or Km or Cm	NS	H, R, Z, E, S, Eto	Cure or tx completion (WHO)	PM, AP	24th April, 2024
15	Pirmahmadzoda et al (2021)	24*	Individualized based on DST results. Drugs used: One injectable (Amk, Km, or Cm), Lfx, Eto, Cs.	Amk or Cm	Lfx or Mfx	H, R, Z, E, S, Km, Cm, Am Lfx, Mfx, Pto	Cure or tx completion (WHO)	PM, AP	24th April, 2024
16	Schaaf et al (2020)	24	Individualized based on DST results. Drugs used: One injectable (Amk, Km, or Cm), R, E, others not specified.	Amk	Lfx or Ofx	H, R, at least 1 injectable and 1 FQ	tx completion	PM, AP	24th April, 2024
17	Kalawadia et al (2024)	6	Individualized based on DST results. Drugs used: One injectable (Amk, Km, or Cm), R, E, others not specified.	NS	NS	NS	Cure or tx completion (WHO)	PM, AP	24th April, 2024
18	Sharma et al (2020)	24	Individualized based on DST results. Drugs used: One injectable (Amk, Km, or Cm), R, E, others not specified.	NS	NS	H, R, at least 1 injectable and/or 1 FQ	tx completion	PM, AP	24th April, 2024
19	Das et al (2020)	18	Individualized based on DST results. Drugs used: One injectable (Amk, Km, or Cm), R, E, others not specified.	Cm	Mfx	H, R, at least 1 injectable and/or 1 FQ	Cure or tx completion (WHO)	PM, AP	24th April, 2024
20	Jantarabenjakul et al (2022)	10*	Individualized based on DST results. Drugs used: One injectable (Amk, Km, or Cm), R, E, others not specified.	Amk or Km or Cm	Lfx or Ofx	H, R, at least 1 injectable and/or 1 FQ	Cure or tx completion with improved clinical/radiological status	PM, AP	24th April, 2024
21	Sun et al (2023)	24*	Individualized based on DST results.Drugs used: One injectable (Amk, Km, or Cm), R, E, others not specified.	Amk	Lfx	H, E, S, at least 1 injectable and/or 1 FQ	NS	PM, AP	25th April, 2024
22	Schäfer et al (2023)	11*	Individualized based on DST results. Drugs used: One injectable (Amk, Km or Cm) R, E, others not specified.	Amk	Lfx or Mfx	H, E, Mfx, Cs, Lzd, Ofx, Eto	Cure (tx completion, improved clinical/radiological status, and sputum culture conversion)	PM, AP	25th April, 2024
23	Khantee et al (2021)	12	Based on diagnosis and severity of tuberculosis. Drugs used: One injectable (Amk, Km or Cm) R, E, others not specified.	NS	Ofx	H, R, S, Ofx	Cure or tx completion (WHO)	PM, AP	25th April, 2024

## Sheet: S5 Table - Adverse Events
#	Study	Adverse events (n, %)*	Grade	Implicated drugs or health conditions	Initials of Data Extractors	Date of Data Extraction (DD/MM/YY)
	Population-based studies
1	Malik et al (2022)	NS	NA	NA	PM, AP	19th April, 2024
2	Shetty et al (2022)	Osteoarticular (25, 14.4%) Neurological (15, 8.6%) Lymphadenopathy (27, 15.5%) Subclinical hypothyroidism (12, 6.98%) Optic neuritis (4, 2.3%) Neutropenia (13, 7.5%) Anemia (36, 20.7%) Eosinophilia (27, 15.5%)	Unclear	NS	PM, AP	19th April, 2024
3	Desai et al (2019)	Gastritis (21, 27.6%) Psychiatric ADR (15, 19.7%) Arthralgia (6, 7.9%) Ototoxicity (3, 3.9%) Hepatotoxicity (3, 3.9%) Hypothyroidism (3, 3.9%) Skin rash (1, 1.3%)	2 to 3	NS	PM, AP	19th April, 2024
4	Madzgharashvili et al (2021)	Hypokalemia (14, 11.8%) Nausea (64, 53.9%) Rashes (18, 15.1%) Joint pain/arthralgia (29, 24.4%) GI tract disturbance (22, 18.5%) Headache (12, 10.1%) Anxiety (22, 18.5%) Optic neuritis (1, 0.8%) Hearing loss (3, 2.5%) Renal failure (1, 0.8%) Peripheral neuropathy (4, 3.4%) Elevated liver enzymes (4, 3.4%) Anemia (1, 0.8%) Itchiness (1, 0.8%) Seizure (5, 4.2%) Thrombocytopenia (2, 1.7%)	1 to 3	Lzd	PM, AP	19th April, 2024
5	Tola et al (2020)	NS	NA	NA	PM, AP	19th April, 2024
6	Pinto et al (2021)	NS	NA	NA	PM, AP	19th April, 2024
7	Dhakulkar et al (2021)	NS	NA	NA	PM, AP	19th April, 2024
8	Abubakar et al (2022)	NS	NA	NA	PM, AP	19th April, 2024
9	Smirnova et al (2016)	Eosinophilia (5, 9.6%) Hepatitis (3, 5.8%) Renal toxicity (1, 2%) Nausea and/or Vomiting (5, 13%) Joint pain (4, 8%) Hearing loss (1, 3.8%)	3 to 4 Unclear 1 Unclear Unclear 1	Pto, PAS	PM, AP	19th April, 2024
10	Moore et al (2015)	NS	NA	NA	PM, AP	24th April, 2024
11	Seddon et al (2012)	NS	NA	NA	PM, AP	24th April, 2024
12	Seddon et al (2014)	Joint, muscle, or bone pain (137, 19.7%) Skin rashes (137, 19.7%) Itchy skin (137, 19.7%) Headache (136, 19.5%) Sleep/mood problem (137, 19.7%) Lethargy (137, 19.7%) Visual problem (137, 19.7%) Vomiting (137, 19.7%) Diarrhea (137, 19.7%) Jaundice (137, 19.7%) Appetite/nausea (137, 19.7%) Hearing loss (142, 20.4%)	1 to 4 1, 2, 4 1, 2, 4 1 to 2 1, 2, 4 1, 2, 4 1 1, 2, 4 1, 2, 41, 2, 4 1 to 4 1	NS	PM, AP	24th April, 2024
13	Vukugah et al (2019)	NS	NA	NA	PM, AP	24th April, 2024
14	Naz et al (2021)	NS	NA	NA	PM, AP	24th April, 2024
15	Pirmahmadzoda et al (2021)	NS	NA	NA	PM, AP	24th April, 2024
16	Schaaf et al (2020)	NS	NA	NA	PM, AP	24th April, 2024
17	Kalawadia et al (2024)	Behavioural problems (4, 6.7%) Subclinical sensorineural hearing loss (4, 6.7%) Peripheral neuropathy (4, 6.7%) Subclinical hypothyroidism (3, 5%) Hypoalbuminemia (1, 1.7%) Rashes (1, 1.7%)	NA	NS	PM, AP	24th April, 2024
18	Sharma et al (2020)	Gastric irritation (9, 75%) Drug induced liver injury (4, 33%) Hearing loss (2, 16.7%) Anemia (6, 50%) Hypothyroidism (1, 8.3%) Rashes (1, 8.3%)	Unclear Unclear 1 3 Unclear Unclear	H, R	PM, AP	24th April, 2024
19	Das et al (2020)	Hypocalcaemia (1) Hypoalbuminemia (1) Optic neuritis (1) Behavioural problems (1) Anemia (2) Sepsis/infection (3) Hypokalemia (1) Hypomagnesaemia (1)	1 2 3 3 3 3 3 4	Z, Cm, Lzd, Cs, Eto,	PM, AP	24th April, 2024
20	Jantarabenjakul et al (2022)	NS	NA	NA	PM, AP	24th April, 2024
21	Sun et al (2023)	NS	NA	NA	PM, AP	25th April, 2024
22	Schäfer et al (2023)	Hearing loss Vision impairment Hypothyroidism Neutropenia Thrombocytopenia Hepatitis Nausea	Unclear	Lzd, Pto, Amk	PM, AP	25th April, 2024
23	Khantee et al (2021)	Hepatitis (9, 5.1%) Nausea and/or vomiting (6, 3.4%) Rashes (2, 1.13%) Peripheral neuropathy (1, 0.6%) Ototoxicity (1, 0.6%) Hypothyroidism (1, 0.6%) Eosinophilia (1, 0.6%)	Unclear	NS	PM, AP	25th April, 2024

## Sheet: S6 Table - Sensitivity analys
Sub-groups	Treatment success (95% CI)	Heterogeneity (I2)		Meta-regression
				coeff (95%) p-value
DST confirmatory testing
<50% of sample	100 (61-100)	..	..	-0.58 (-12.7-11.6)	0.916
>=50% of sample	75.8 (57.2-91.2)	0.469	0	ref
Culture positive for XDR TB
<50% of sample	100 (61-100)	..	..	-0.58 (-12.7-11.6)	0.916
>50% of sample	75.8 (57.2-91.2)	0.469	0	ref
Treatment duration
<18 mos	76.1 (48.5-96.5)	0.661	0	-0.47(-7.7 -6.8)	0.886
>18 mos	86.4 (67.2-99)	0	0.7	ref
Use of injectable drugs
Yes	80.6 (58.8-96.7)	0.382	0.1	5.5 (2.2-8.7	0.004
No	..	..	..	ref
Use of FQ
>=50% of sample	76.6 (52.7-95.1)	0.387	0.1	0.59 (-13.4-14.6)	0.921
No	100 (51-100)	..	..	ref
Median age
<5 years	78.6 (41-100)	0.784	0	4.66 (-3.6-12.9)
>5 years	80.1 (51.7-99)	0.5	0.1	ref	0.223
HIV Status
Positive	62.2 (25.8-93.3)	0	..	-2.5 (-14.7-9.6)	0.617
Negative	86.6 (67.8-99)	0	0.5	ref
Contact with an MDR or XDR TB patient
Yes	75 (26.3-100)	0.696	0	-7.0(-18.2-4.2)	0.156
No	89.9 (71.3-100)	0	..	ref
Supplementary table 2: Pooled treatment success among various subgroups of patients
Note: FQ: fluroquinolone, DST: drug sensitivity testing, MDR: Multi-drug resistant, XDR: Extensively drug resistant, ref: Reference category.

## Sheet: S7 Table - Tx Succ.,Fail,Death
Authors	Success (%)	Success 95% CI L	Success 95% CI U	N	Failure or Default (%)	Death (%)
Individualized treatment
Schaaf et al. (2003)	53.9	38.6	68.4	100	21	…
Palacios et al. (2009)	60.5	44.7	74.4	85	18	13
Oliveira et al. (2011)	40	11.8	76.9	150	14	14
Satti et al. (2012)	79	56.7	91.5	120	…	12
Gegia et al. (2013)	60	45.5	73	200	20	3
Isaakidis et al. (2013)	9	1.6	37.7	50	27	64
Mignone et al. (2013)	95.5	78.2	99.2	80	5	…
Shin et al. (2003)	71.4	25.9	91.8	100	28	14
Marks et al. (2014)	77	69.3	83.3	140	2	9
Standardized treatment
Mukherjee et al. (2003)	87.5	64	96.5	90	13	…
Thomas et al. (2010)	99	51	100	20	…	0
Fairlie et al. (2011)	53.8	29.2	76.8	130	16	31
Tabarsi et al. (2011)	99	56.6	100	15	0	0
Torres et al. (2011)	86.7	62.1	96.3	110	…	13
Seddon et al. (2012)	82	73.8	88	95	7	10
Seddon et al. (2012)	45.5	21.3	72	160	…	14
Anderson et al (2013)	70.6	64	76.4	105	19.6	6.9
Seddon et al. (2013)	67.8	60	74.8	150	6	2
Williams et al. (2013)	70.6	46.7	86.7	110	…	6
Aung et al. (2014)	91.3	84.7	95.2	75	9	…
Chan et al. (2004)	75.1	68.8	80.5	102	…	12
Hicks et al. (2014)	78.6	68.7	86	130	11	11

[truncated: 20 more sheets: MDR Data , XDR for analysis, XDR Details, XDR Stata Final, XDR dataset for Stata EXPANDED, XDR dataset for Stata COLLAPSED, Web fig Sensitivity analysis, Figure 2, trt vs untrt pt outcome, Excluded papers, Definitions and notes, data for funnel plots, Data funnel plots 95CI (success, Data funnel plots N (death Fina, Data funnel plots N (failuredef, Sheet1, Sheet2, Sheet3, Sheet4, Conference abst screening]
